# Supplementary material for: Prognostic Significance of the Bone Marrow-to-Aorta Uptake Ratio on 2-Deoxy-2-[18F]fluoro-d-glucose Positron Emission Tomography/Computed Tomography in Patients with Cholangiocarcinoma
Source: Biomedicines. 2024 Apr 24;12(5):944. doi: 10.3390/biomedicines12050944 (PMC11118843; doi:10.3390/biomedicines12050944)
Supplement: Supplementary file 1 [file biomedicines-12-00944-s001.zip]

Archive with 1 entries (1 files):
- biomedicines-2913189-supplementary.pdf
